# Supplementary material for: Curcumin preconditioning enhances the neuroprotective effects of olfactory mucosa-derived mesenchymal stem cells on experimental intracerebral hemorrhage
Source: Heliyon. 2023 Jul 3;9(7):e17874. doi: 10.1016/j.heliyon.2023.e17874 (PMC10359873; doi:10.1016/j.heliyon.2023.e17874)
Supplement: Multimedia component 1 [file mmc1.zip]

Archive with 20 entries (16 files):
- Figure 2G/
- Figure 2G/cleaved-caspase3.tif
- Figure 2G/β-actin.tif
- Figure 3K/
- Figure 3K/ACSL4.tif
- Figure 3K/FTH1.tif
- Figure 3K/GPX4.tif
- Figure 3K/SCL7A11.tif
- Figure 3K/β-actin.tif
- Figure 5C/
- Figure 5C/ACSL4.tiff
- Figure 5C/FTH1.tiff
- Figure 5C/GPX4.tiff
- Figure 5C/SLC7A11.tiff
- Figure 5C/β-actin.tiff
- Figure 6B/
- Figure 6B/claudin-5.tif
- Figure 6B/Occludin.tif
- Figure 6B/zo-1.tif
- Figure 6B/β-actin.tif
